# Supplementary material for: Strontium isotope (87Sr/86Sr) data from archaeological sites in Utah, USA
Source: Data Brief. 2019 Sep 26;27:104571. doi: 10.1016/j.dib.2019.104571 (PMC6817664; doi:10.1016/j.dib.2019.104571)
Supplement: Multimedia component 1 [file mmc1.csv]

Sample ID	Site No.	Site Name	87Sr/86Sr	Error	Catalog No.	Taxa	Element	Side	Weight (g)
1494-01	42UT273	Wolf Village	0.71022	0.000005	2016.010.16450.016	Odocoileus hemionus	3rd Molar	Right	0.07
1494-02	42UT274	Wolf Village	0.71014	0.000004	2012.002.09206.001	Odocoileus hemionus	3rd Molar	Right	0.07
1494-03	42UT275	Wolf Village	0.70990	0.000003	2013.017.13606.000	Odocoileus hemionus	2nd Molar	Right	0.06
1494-04	42UT276	Wolf Village	0.71047	0.000005	2012.002.10238.003	Odocoileus hemionus	3rd Molar	Right	0.08
1494-05	42UT277	Wolf Village	0.71020	0.000004	2013.017.13617.000	Odocoileus hemionus	1st Molar	Right	0.1
1494-06	42UT278	Wolf Village	0.71025	0.000004	2012.002.09148.001	Odocoileus hemionus	2nd Pre Molar	Right	0.05
1494-07	42UT279	Wolf Village	0.70999	0.000004	2010.003.03598.002	Odocoileus hemionus	2nd Pre Molar	Right	0.05
1494-08	42UT280	Wolf Village	0.70986	0.000006	2010.003.03448.003	Odocoileus hemionus	2nd Molar	Right	0.05
1494-09	42UT281	Wolf Village	0.71032	0.000004	2012.002.09206.002	Odocoileus hemionus	3rd Molar	Right	0.16
1494-10	42UT282	Wolf Village	0.71020	0.000004	2012.002.10230.002	Odocoileus hemionus	2nd Pre Molar	Right	0.1
1494-11	42UT283	Wolf Village	0.71040	0.000005	2011.007.07286.002	Odocoileus hemionus	1st Molar	Right	0.07
1494-12	42UT284	Wolf Village	0.71060	0.000005	2012.002.08835.001	Odocoileus hemionus	2nd Molar	Right	0.12
1494-13	42UT285	Wolf Village	0.71025	0.000004	2013.017.13536.000	Odocoileus hemionus	2nd Molar	Right	0.08
1494-14	42UT286	Wolf Village	0.71014	0.000004	2016.010.16664.004	Antilocapra americana	3rd Molar	Right	0.1
1494-15	42UT287	Wolf Village	0.71140	0.000005	2011.007.06929.001	Antilocapra americana	1st Molar	Right	0.11
1494-16	42UT288	Wolf Village	0.71022	0.000004	2016.010.15568.001	Antilocapra americana	3rd Molar	Left	0.16
1494-17	42UT289	Wolf Village	0.71013	0.000004	2011.007.07286.003	Antilocapra americana	1st Molar	Right	0.05
1494-18	42UT290	Wolf Village	0.71021	0.000004	2016.010.15568.002	Ovis canadensis	3rd Molar	Right	0.17
1494-19	42UT291	Wolf Village	0.71074	0.000004	2010.003.02733.001	Ovis canadensis	3rd Molar	Left	0.09
1494-20	42UT292	Wolf Village	0.71001	0.000005	2010.003.03496.007	Ovis canadensis	Molar	Right	0.08
1494-21	42UT293	Wolf Village	0.71071	0.000005	2012.002.10401.000	Ovis canadensis	Molar	Unknown	0.05
1494-22	42UT294	Wolf Village	0.71057	0.000004	2012.002.10238.002	Ovis canadensis	2nd Molar	Right	0.13
1494-23	42UT295	Wolf Village	0.71025	0.000004	2013.017.12292.000	Ovis canadensis	Molar	Unknown	0.1
1494-24	42UT296	Wolf Village	0.71021	0.000005	2013.017.13621.000	Ovis canadensis	Molar	Unknown	0.06
1494-25	42UT297	Wolf Village	0.71055	0.000005	2013.017.12602.000	Ovis canadensis	2nd Molar	Left	0.12
1494-26	42UT298	Wolf Village	0.71024	0.000005	2012.002.10276.002	Artiodactyla	Long Bone	N/A	0.16
1494-27	42UT299	Wolf Village	0.71012	0.000005	2012.002.11294.001	Artiodactyla	Long Bone	N/A	0.07
1494-28	42UT300	Wolf Village	0.71021	0.000005	2016.010.14673.002	Artiodactyla	Long Bone	N/A	0.07
1494-29	42UT301	Wolf Village	0.71021	0.000005	2011.007.07959.002	Artiodactyla	Long Bone	N/A	0.06
1494-30	42UT302	Wolf Village	0.71011	0.000005	2012.002.09177.001	Artiodactyla	Long Bone	N/A	0.09
1494-31	42SV633	Nawthis Village	0.70967	0.000004	42SV633FS1292.3	Sylvilagus sp.	Incisor	Right
1494-32	42SV633	Nawthis Village	0.70942	0.000004	42SV633FS3074.101	Sylvilagus sp.	Incisor	Right
1494-33	42SV633	Nawthis Village	0.71018	0.000005	42SV633FS3208.1	Sylvilagus sp.	Incisor	Right
1494-34	42SV633	Nawthis Village	0.71018	0.000005	42SV633FS3214.32	Sylvilagus sp.	Incisor	Right
1494-35	42SV633	Nawthis Village	0.70957	0.000005	42SV633FS3112.11	Sylvilagus sp.	Incisor	Right
1494-36	42SV633	Nawthis Village	0.70995	0.000004	42SV633FS2956.5	Sylvilagus sp.	Incisor	Right
1494-37	42SV633	Nawthis Village	0.71004	0.000004	42SV633FS3028.1	Sylvilagus sp.	Incisor	Right
1494-38	42SV633	Nawthis Village	0.70992	0.000005	42SV633FS2878.1	Sylvilagus sp.	Incisor	Right
1494-39	42SV633	Nawthis Village	0.70987	0.000004	42SV633FS1680.1	Sylvilagus sp.	Incisor	Right
1494-40	42SV633	Nawthis Village	0.70964	0.000005	42SV633FS2878.1	Sylvilagus sp.	Incisor	Right
1494-41	42JB02	Nephi Mounds	0.70849	0.000003	42JB02FS12769	Ondatra zibethicus	Incisor	Left
1494-42	42JB02	Nephi Mounds	0.70941	0.000004	42JB02FS823.13	Lepus sp.	Incisor	Right
1494-43	42JB02	Nephi Mounds	0.70845	0.000004	42JB02FS12739	Ondatra zibethicus	Incisor	Left
1494-44	42JB02	Nephi Mounds	0.70855	0.000005	42JB02FS825.1	Sylvilagus sp.	Incisor	Right
1494-45	42JB02	Nephi Mounds	0.70965	0.000004	42JB02FS711.50	Lepus sp.	Incisor	Right
1494-46	42JB02	Nephi Mounds	0.70875	0.000005	42JB02FS460.1	Ondatra zibethicus	Incisor	Left
1494-47	42JB02	Nephi Mounds	0.70867	0.000004	42JB02FS12880	Ondatra zibethicus	Incisor	Left
1494-48	42JB02	Nephi Mounds	0.70839	0.000003	42JB02FS258.25	Ondatra zibethicus	Incisor	Left
1494-49	42JB02	Nephi Mounds	0.70932	0.000004	42JB02FS12859	Lepus sp.	Incisor	Left
1494-50	42JB02	Nephi Mounds	0.70906	0.000004	42JB02FS680.77	Ondatra zibethicus	Incisor	Left
1494-51	42IN100	Parowan	0.71055	0.000004	42IN100FS283.5	Sylvilagus sp.	Incisor	Left
1494-52	42IN100	Parowan	0.71015	0.000004	42IN100FS509.1	Sylvilagus sp.	Incisor	Left
1494-53	42IN100	Parowan	0.71067	0.000004	42IN100FS238.3	Sylvilagus sp.	Incisor	Left
1494-54	42IN100	Parowan	0.71015	0.000004	42IN100FS283.4	Sylvilagus sp.	Incisor	Left
1494-55	42IN100	Parowan	0.71046	0.000004	42IN100FS283.6	Sylvilagus sp.	Incisor	Left
1494-56	42IN100	Parowan	0.71046	0.000005	42IN100FS433.9	Sylvilagus sp.	Incisor	Left
1494-57	42UT273	Wolf Village	0.70949	0.000004	2016.010.16548.000	Ondatra zibethicus	Incisor	Left
1494-58	42UT273	Wolf Village	0.70891	0.000004	2010.003.03565.015	Ondatra zibethicus	Incisor	Left
1494-59	42UT273	Wolf Village	0.70928	0.000004	2012.002.10678.000	Ondatra zibethicus	Incisor	Left
1494-60	42UT273	Wolf Village	0.70971	0.000004	2013.017.13518.000	Ondatra zibethicus	Incisor	Left
1494-61	42UT273	Wolf Village	0.70951	0.000003	2013.017.13521.000	Ondatra zibethicus	Incisor	Left
1494-62	42UT273	Wolf Village	0.70948	0.000003	2013.017.13678.000	Ondatra zibethicus	Incisor	Left
1494-63	42UT273	Wolf Village	0.70970	0.000003	2016.010.16314.001	Ondatra zibethicus	Incisor	Left
1494-64	42UT273	Wolf Village	0.71071	0.000003	2016.010.16692.030	Ondatra zibethicus	Incisor	Left
1494-65	42UT273	Wolf Village	0.70915	0.000004	2012.002.09855.000	Ondatra zibethicus	Incisor	Left
1494-66	42UT273	Wolf Village	0.71001	0.000004	2011.007.04942.004	Ondatra zibethicus	Incisor	Left
1494-67	42IN43	Paragonah	0.70904	0.000004	42IN43125.8251	Sylvilagus sp.	Incisor	Left
1494-68	42IN43	Paragonah	0.70931	0.000005	42IN43125.6798	Sylvilagus sp.	Incisor	Left
1494-69	42IN43	Paragonah	0.70935	0.000004	42IN43125.8233	Lepus californicus	Incisor	Left
1494-70	42UT102	Woodard Mound	0.70945	0.000004	1973.480.01175.614	Ondatra zibethicus	Incisor	Left
1494-71	42UT102	Woodard Mound	0.70890	0.000005	1973.480.01179.252	Ondatra zibethicus	Incisor	Left
1494-72	42UT102	Woodard Mound	0.70945	0.000005	1984.011.00457.000	Ondatra zibethicus	Incisor	Left
1494-73	42UT102	Woodard Mound	0.70940	0.000004	1984.010.00246.004	Ondatra zibethicus	Incisor	Left
1494-74	42UT102	Woodard Mound	0.70911	0.000004	1984.010.00246.010	Ondatra zibethicus	Incisor	Left
1494-75	42UT102	Woodard Mound	0.70934	0.000004	1984.010.00246.000	Ondatra zibethicus	Incisor	Left
1494-76	42UT102	Woodard Mound	0.70968	0.000004	1984.010.00246.000	Ondatra zibethicus	Incisor	Left
1494-77	42UT102	Woodard Mound	0.70933	0.000004	1984.010.00246.000	Ondatra zibethicus	Incisor	Left
1494-78	42UT102	Woodard Mound	0.70942	0.000003	1984.010.00246.000	Ondatra zibethicus	Incisor	Left
1494-79	42UT102	Woodard Mound	0.70927	0.000003	1984.010.00246.000	Ondatra zibethicus	Incisor	Left
1494-80	42UT111	Hinckley Mounds	0.71023	0.000003	2015.004.00218.004	Ondatra zibethicus	Incisor	Left
1494-81	42UT111	Hinckley Mounds	0.71018	0.000003	2015.004.00218.001	Ondatra zibethicus	Incisor	Left
1494-82	42UT111	Hinckley Mounds	0.71003	0.000003	2015.004.02463.010	Ondatra zibethicus	Incisor	Left
1494-83	42UT111	Hinckley Mounds	0.70998	0.000002	2015.004.00086.004	Ondatra zibethicus	Incisor	Left
1494-84	42UT111	Hinckley Mounds	0.70984	0.000003	2015.004.01983.002	Ondatra zibethicus	Incisor	Left
1494-85	42UT111	Hinckley Mounds	0.71005	0.000003	2015.004.02441.001	Ondatra zibethicus	Incisor	Left
1494-86	42UT111	Hinckley Mounds	0.71021	0.000003	2015.004.02310.012	Ondatra zibethicus	Incisor	Left
1494-87	42UT111	Hinckley Mounds	0.71017	0.000004	2015.004.00192.007	Ondatra zibethicus	Incisor	Left
1494-88	42UT111	Hinckley Mounds	0.71016	0.000002	2015.004.01075.001	Ondatra zibethicus	Incisor	Left
1494-89	42UT111	Hinckley Mounds	0.70972	0.000004	2015.004.02397.005	Ondatra zibethicus	Incisor	Left
1494-90	42UT111	Hinckley Mounds	0.71022	0.000003	2015.004.01007.004	Ondatra zibethicus	Incisor	Left
1581-01	42UT273	Wolf Village	0.71005	0.000004	2011.007.06642.001	Spermophilus sp.	Incisor	Left
1581-02	42UT273	Wolf Village	0.70957	0.000006	2012.002.08872.001	Spermophilus sp.	Incisor	Left
1581-03	42UT273	Wolf Village	0.70995	0.000005	2012.002.09323.001	Spermophilus sp.	Incisor	Left
1581-04	42UT273	Wolf Village	0.71002	0.000005	2012.002.09676.001	Spermophilus sp.	Incisor	Left
1581-05	42UT273	Wolf Village	0.70995	0.000005	2012.002.09923.001	Spermophilus sp.	Incisor	Left
1581-06	42SV1686	Five Finger Ridge	0.70983	0.000005	FIPR 13891	Lepus sp.	Incisor	Left
1581-07	42SV1686	Five Finger Ridge	0.70967	0.000006	FIPR 13898	Lepus sp.	Incisor	Left
1581-08	42SV1686	Five Finger Ridge	0.71042	0.000004	FIPR 13901	Neotoma sp.	Incisor	Left
1581-09	42SV1686	Five Finger Ridge	0.70972	0.000005	FIPR 13938	Neotoma sp.	Incisor	Left
1581-10	42SV1686	Five Finger Ridge	0.70910	0.000004	FIPR 13938	Neotoma sp.	Incisor	Left
1581-11	42SV1686	Five Finger Ridge	0.70942	0.000005	FIPR 13938	Neotoma sp.	Incisor	Left
1581-12	42SV1372	Icicle Bench	0.70724	0.000006	FIPR 14020	Neotoma sp.	Incisor	Right
1581-13	42SV1372	Icicle Bench	0.70730	0.000004	FIPR 14037	Lepus sp.	Incisor	Left
1581-14	42SV1686	Five Finger Ridge	0.70987	0.000004	FIPR 17076	Lepus sp.	Incisor	Left
1581-15	42SV1686	Five Finger Ridge	0.70881	0.000005	FIPR 17111	Mus musculus	Incisor	Right
